# Supplementary material for: Transcriptionally promiscuous “blurry” promoters in Tc1/mariner transposons allow transcription in distantly related genomes
Source: Mob DNA. 2019 Apr 3;10:13. doi: 10.1186/s13100-019-0155-6 (PMC6446368; doi:10.1186/s13100-019-0155-6)
Supplement: Supplementary file 4 — Accessions of cDNA/ESTs supporting TSS predicted in the sequences tested (TXT 643 bytes) [file 13100_2019_155_MOESM4_ESM.txt]

cDNA Supporting transcriptional start site predicted in Zam.

BP559743
BP552199
BP541334
BP540594
BP554866
BP540595
BP544058
BP550337
BP552815


cDNA Supporting head-specific transcriptional start site predicted in Tirant.

RH64788.5prime
RH64533.5prime
RH23186.5prime
H22837.5prime

cDNA Supporting embryonic gonads-specific transcriptional start site predicted in Tirant.

BP555648
BP551699
BP548118
BP540866
BP540385
BP554079
BP542145
BP546148
BP550773
BP556854
BP560155
BP545791
BP549749
BP552911
BP555876
BP558688


ESTs supporting TSS inside Hsmar1 sequence
AA130656.1
HY312349.1
DB357344.1
HY318679.1
AI802720.1
HY303216.1
AI802739.1
